# Supplementary material for: Maternal BMI Associations with Maternal and Cord Blood Vitamin D Levels in a North American Subset of Hyperglycemia and Adverse Pregnancy Outcome (HAPO) Study Participants
Source: PLoS One. 2016 Mar 4;11(3):e0150221. doi: 10.1371/journal.pone.0150221 (PMC4778858; doi:10.1371/journal.pone.0150221)
Supplement: S1 Table — Data sheet. (XLSX) [file pone.0150221.s001.xlsx]

## Sheet: josefson.vitamin.d.annotated
id	c_id	age_ogtt	bmi_ogtt	isogtt_cp	new_gdm	fpg_clc_mg	mom_vitd	ga_ogtt_wks	ga_del	male	summerbirth	nna_lngmn	nn_bthwt	nna_bodyfat	skin_sum	cb_vitd
ID001	D	29.6438	19.5601	6.14072	0	75.6	29	27.1429	41.2857	0	1	49.15	3235	11.0331	10.8	28.8
ID002	D	34.7699	19.6213	4.0377	0	84.6	55.7	29.1429	41	1	0	53.2	4150	15.0499	15.35	6.8
ID003	D	21.2521	20.3625	3.74361	0	77.4	55.5	28.4286	41	0	0	49.75	3590	14.3427	14.55	35.8
ID004	D	44.263	20.4531	4.76671	0	77.4	42.3	24.5714	39.2857	1	1	49.95	3245	10.3643	12.4	41.7
ID005	D	26.2822	20.4939	3.49501	1	84.6	31.9	25.8571	39.2857	0	1	47.3	2857	8.19569	9	20.1
ID006	D	26.7425	20.6013	3.17345	0	88.2	50.9	28.1429	40.2857	1	1	48.05	3080	9.05814	10.7	32.6
ID007	E	36.3945	20.7492	2.50172	0	88.2	48.7	27.4286	40	0	1	50.8	3295	11.085	11.2	21.1
ID008	B	24.3836	21.1833	4.45122	0	82.8	48.8	29.1429	39.5714	1	1	53.6	3605	9.49066	10.75	34.1
ID009	E	31.4027	21.2524	5.17611	0	81	28.8	28.4286	39.1429	1	1	49.8	2680	4.68888	10.3	25.2
ID010	D	33.6521	21.3626	3.82395	0	88.2		25	39	1	1	54.2	4100	13.3989	10	29.5
ID011	E	37.8521	21.3648	3.76592	0	86.4	55.7	27.7143	41	0	0	51.65	3204	7.33585	15	14.5
ID012	E	30.937	21.6125	8.50823	0	72	34.7	27.8571	39.2857	1	0	49.9	3474	10.9323	13.35	15.9
ID013	D	32.137	21.6245	4.1603	1	81	46.9	24.8571	39	0	1	45.2	2880	12.6034	12	36.5
ID014	E	35.9397	21.6311	5.94128	0	79.2	30.7	26.2857	39.4286	1	0	49.65	3200	9.29959	9.15	13.3
ID015	B	35.3014	21.8282	6.72139	1	75.6	35.7	27.8571	39	1	1	53.5	3930	11.5909	11.5	26.8
ID016	D	36.3123	21.9903	3.87149	0	72	33.9	27	39.7143	0	0	50.25	3500	13.2963	12.7	21.3
ID017	D	29.2877	21.9909	6.87287	0	79.2		27.1429	39	0	1	50	3105	6.90908	9.3	28.3
ID018	B	33.0219	22.0984	3.85614	0	81	32.2	28.8571	40	0	1	50.1	3640	11.8555	12.85	26.4
ID019	B	28.737	22.1259	4.80587	0	86.4	41.6	28	39.2857	0	1	54	4110	13.8961	15.8	17.94
ID020	B	31.7014	22.1675	6.55075	0	77.4	53.9	28.2857	40.7143	1	0	52.35	3605	12.0088	13.3	25.2
ID021	B	31.474	22.1761	4.78973	0	79.2	41	28.2857	40	1	1	51.5	3190	8.54085	10.5	15.7
ID022	B	32.2658	22.2016	4.74273	0	81		27.7143	39.8571	1	1	56.35	3940	11.2784	14.65	25.9
ID023	B	30.7753	22.2289	7.24007	0	70.2	61	27.2857	40.8571	0	0	49	3390	12.0002	9.6	30
ID024	E	31.1808	22.3659	4.47086	0	75.6	52.3	30.4286	39.8571	1	0	49	3315	10.8509	9.8	21.8
ID025	B	33.2438	22.3793	5.11734	0	82.8	43.4	28.5714	40	1	0	52.2	3725	11.0658	9.75	20.5
ID026	B	36.0603	22.5306	3.37188	0	90	41.5	27.5714	41.2857	1	0	50.9	3625	10.1203	11.65	20
ID027	B	31.3151	22.5466	4.4808	0	77.4	42.1	28.8571	39.1429	0	0	46.3	2905	9.87404	9.25	27.5
ID028	B	31.1178	22.5948	5.38592	0	75.6		28.4286	39.2857	1	0	52.9	3095	3.91885	9.7	21.1
ID029	B	31.7123	22.7311	3.76357	0	79.2	44	28	41.1429	1	1	51.1	3825	14.8011	13.5	23.6
ID030	E	40.011	22.7327	4.65727	0	79.2	35.1	27.7143	40	1	1	51	3592	12.8905	12	28.9
ID031	E	34.8274	22.7785	4.62161	0	73.8	33.6	25	41.4286	0	1	50.05	2998	7.18541	13.35	24.8
ID032	E	36.0959	22.8125	4.79587	0	81	36.6	29.2857	40.8571	1	0	50.9	3335	11.0544	12.4	20.2
ID033	E	29.8877	22.876	2.50521	0	86.4	30.9	27.7143	39.4286	0	1	49.5	3720	13.5179	16.05	32.4
ID034	E	32.2521	22.9337	5.46209	0	82.8	40.9	26.2857	41.4286	1	1	50.85	3455	12.878	14.05	27.4
ID035	B	33.6877	22.9355	4.72256	0	88.2	28.6	26	39.2857	0	0	49.3	3520	13.9779	15.45	12
ID036	D	22.8192	22.9544	5.74069	0	77.4	66	27	40	0	1	46.2	3135	11.0368	12.45	41.6
ID037	D	36.7918	22.978	7.51995	0	82.8	26.8	27.5714	40.1429	1	1	50.3	3950	12.2137	13.35	33.5
ID038	D	35.5945	23.1222	5.26688	0	77.4		26.2857	40.5714	0	0	49.6	3300	10.2508	11.6	18.4
ID039	E	32.9945	23.1252	2.56867	0	79.2		28.1429	40.1429	0	1	51.05	3680	13.3514	11.2	12.9
ID040	E	30.2904	23.1528	3.9903	0	84.6	13.5	28.4286	39.1429	1	0	51	3650	12.8292	12.6	7.1
ID041	B	32.6329	23.1996	6.96426	0	88.2	59.7	27.2857	39	0	0	49.9	3600	13.2796	14	41.7
ID042	E	24.1205	23.2008	3.41666	0	82.8	41.8	29.1429	39.1429	1	0	50.05	3020	8.92424	12.9	23.1
ID043	B	30.3014	23.2089	6.07174	0	72		26.4286	39.2857	0	0	48.1	3130	12.1526	13.55	26.7
ID044	B	31.6055	23.2367	6.59198	0	81	47.6	27.7143	39.4286	1	0	50.7	3210	7.12962	10	30.1
ID045	B	35.9589	23.2466	4.73628	0	73.8	59.6	28.8571	40.5714	0	0	51.6	3035.3	6.50282	10.25	34.4
ID046	D	29.4329	23.283	4.58132	0	82.8	33.4	28.7143	40.4286	1	0	52.55	4465	15.3372	10.5	24.9
ID047	D	27.7562	23.3984	3.84428	0	81	39.5	26.4286	40.8571	1	1	51.35	3395	7.08962	9.55	38.4
ID048	E	30.5753	23.4623	2.62863	0	86.4	34.4	26.4286	40	1	0	51	3920	16.2314	16.05	26.4
ID049	B	29.0082	23.4756	3.2002	0	75.6	44	27	41.1429	0	0	58.2	3432.7	3.20744	9.7	28.5
ID050	B	39.9205	23.5029	6.08958	0	73.8	36.4	28.1429	41.4286	1	1	57.9	4140	9.73415	10.9	19.6
ID051	B	26.4329	23.573	4.34212	0	84.6		27.8571	40	1	0	54.05	3665	10.1863	12.35	18.3
ID052	B	34.7233	23.6199	3.84636	0	86.4		25.5714	40.2857	1	0	49.9	3230	9.726	9.25	23.5
ID053	D	33.126	23.6208	5.26111	0	77.4	44.5	27.5714	39.7143	0	1	50.05	3660	13.2525	10.9	17
ID054	B	33.5699	23.6615	3.07234	0	86.4	52	28.4286	40.8571	0	1	51.1	3345	9.46707	10.4	29.2
ID055	E	32.3671	23.7387	3.50435	0	79.2	23.1	28.2857	39	1	1	49.05	3124	10.3465	11.1	12.5
ID056	B	35.8767	23.7456	2.22661	1	91.8	51.5	28.2857	39.2857	1	0	54.4	3740	9.86678	10.6	20.9
ID057	B	28.1041	23.7516	2.83624	1	79.2	30.6	27.8571	41.1429	0	1	52.7	4135	14.6961	14.95	26.8
ID058	B	43.5589	23.7888	4.21163	1	93.6	43.9	29.1429	40.8571	0	1	51.6	4400	17.6475	17.5	49
ID059	B	27.2274	23.8665	5.59092	0	81	44.6	28.7143	39.7143	0	0	48.5	3410	13.782	12.7	20.6
ID060	B	36.9671	23.9206	3.08397	0	77.4	54.9	29	39.1429	0	0	48.5	3010	11.2553	11.6	36.4
ID061	B	29.8575	23.9777	2.87332	0	86.4	44.3	29.7143	39.2857	1	1	53.25	4065	13.6018	13.35	32.5
ID062	D	36.9288	23.9817	3.80399	0	82.8	49.6	26.5714	39.1429	1	0	50.1	3595	10.3112	9.55	29.5
ID063	B	33.2466	23.987	4.65725	0	84.6	38.3	26.8571	40.8571	1	0	50.5	3595	11.393	9.9	23.5
ID064	E	35.2904	24.0124	6.47689	0	70.2	19.2	27.1429	40	1	1	48.3	3365	12.5371	13	13.9
ID065	E	31.7452	24.0977	3.99286	0	73.8		28	39.5714	0	0	49	2825	7.92004	10.15
ID066	D	27.7836	24.1065	3.77045	0	82.8	42.8	28.4286	40.2857	1	0	52.7	4185	15.2671	14.9	24.5
ID067	B	30.7041	24.1167	3.24365	1	84.6	50.8	28.2857	41.1429	0	1	47.7	3165	11.7878	10.95	35.9
ID068	E	35.1534	24.1445	4.39024	0	77.4	23.9	27.5714	39.8571	0	1	48.05	2840	9.35807	9.15	8
ID069	B	33.8466	24.1927	5.55914	0	79.2	38.3	28.7143	41	0	1	51.85	3530	10.2175	11.35	29.1
ID070	B	39.811	24.2199	5.64589	0	73.8	51.2	25	39.4286	0	0	51.35	3375	13.0647	15.8	29.2
ID071	D	35.4192	24.28	2.26027	0	82.8		28.1429	41	0	1	48.25	2780	4.78489	7.95
ID072	E	37.1671	24.3272	4.55913	0	77.4	32.6	28.4286	40	0	1	48	2955	10.4127	11.5	17.8
ID073	B	34.1014	24.3412	2.12409	1	91.8	31	28.5714	39.7143	0	1	50	3615	12.968	13.2	11.8
ID074	E	31.2384	24.3845	3.31102	0	86.4	36.1	26.5714	39.5714	0	0	49.1	3458	16.4447	16.6	19.3
ID075	E	32.926	24.418	5.98189	0	73.8	45.3	27.7143	39	0	0	50.6	3075	8.74903	11.55	25.4
ID076	D	20.7342	24.4303	2.55294	0	75.6	17.2	27.8571	40.1429	1	0	51.2	3865	14.3105	11.85	10.9
ID077	D	28.0137	24.4409	5.35079	0	72	28.1	24.7143	41	1	1	50.1	3375	10.977	12.1	27
ID078	B	27.8356	24.4513	2.32308	0	82.8		28.7143	40.4286	0	1	55.1	4050	12.3266	14.65	41.4
ID079	E	32.9014	24.4797	3.86272	0	70.2		28.5714	41	0	0	49	3355	18.489	17.5
ID080	E	32.5781	24.5371	6.12136	0	81	67.5	28.4286	41.4286	1	0	50.75	3535	12.7342	11.25	16.7
ID081	E	32.2932	24.564	4.08863	0	84.6		29	39.1429	0	1	49.5	3480	12.1333	13.05
ID082	E	35.2164	24.5963	2.86903	0	77.4	43.7	26.4286	39.4286	0	1	49.75	3316	13.2693	13.7	30.4
ID083	E	38.6329	24.6235	6.54933	0	73.8	39.8	25.5714	40.7143	1	1	49.15	4010	16.6143	13.1	22.8
ID084	B	40.1068	24.6634	3.79955	0	86.4	46.4	29.8571	39	0	0	52.1	3775	10.8666	12.35	21.7
ID085	E	33.1753	24.677	2.59354	0	82.8	22.8	28	40.4286	0	1	53.15	3932	15.2727	18.2	18.4
ID086	B	30.5507	24.7075	5.34477	0	73.8	58.2	28	40.1429	1	0	48.35	3430	11.695	9.35	27.7
ID087	D	35.0055	24.7395	3.41397	0	79.2	17.6	28.7143	40.7143	0	1	51.35	3725	9.42249	8.55	17.8
ID088	B	31.8795	24.7402	3.6329	0	75.6	50.4	28.4286	39.8571	1	0	49.5	3130	5.46706	8.75	26.3
ID089	E	37.9288	24.7438	3.14019	0	79.2		29.5714	40.1429	1	1	49.8	3498	12.2594	13.1	30
ID090	B	36.2712	24.7607	3.89634	0	82.8	44.5	26.4286	40.1429	1	0	53	3555	10.5648	10.95	30.4
ID091	E	35.326	24.7759	3.73979	0	84.6	22.3	29.2857	39.2857	1	0	50.05	3360	11.6823	11.05	14.3
ID092	B	38.6795	24.776	7.92166	0	70.2		27.1429	40.8571	0	1	49.5	3085	9.59228	9.95	33.5
ID093	D	29.0685	24.7958	3.85462	0	81	28.5	26	41	0	1	50.1	3715	16.6146	18.6	23.2
ID094	D	26.263	24.8165	2.08006	0	75.6	38.8	26.2857	39.8571	0	0	46.65	3090	12.5951	11.5	22.6
ID095	B	27.3178	24.85	5.52286	0	77.4	27	27.5714	39.8571	0	1	50.95	3180	9.51085	13.7	20
ID096	E	29.6411	24.8781	6.64049	0	72		29	39.5714	1	1	52	4210	16.3574	15.95
ID097	D	33.5342	25.0123	3.16759	0	81	47.6	26.7143	40	0	1	49.05	3700	15.7311	12.85	40.8
ID098	E	27.4658	25.0342	5.71907	0	77.4	51.3	28.4286	39.5714	0	1	52.2	3305	6.3905	10.5	34.7
ID099	B	35.3753	25.035	5.61204	0	77.4	41.9	24.8571	40.2857	0	0	49.85	3180	11.9387	13.45	21.9
ID100	E	36.6603	25.0399	7.21795	0	79.2		25.2857	41	1	1	53.15	3640	10.6107	12.85
ID101	E	32.2767	25.0493	4.46803	0	61.2	20.2	28.7143	39.8571	0	0	50.5	3005	7.48951	11.6	9.5
ID102	E	42.0247	25.07	3.00311	0	81	48.1	30.7143	41	1	1	51.45	3675	14.6248	16	30.1
ID103	D	28.8685	25.0737	6.7069	0	81	41.7	26.5714	39.7143	1	1	49.6	3575	11.765	11.05	24.8
ID104	E	35.4301	25.0969	5.3314	0	77.4	34.6	30.2857	40.7143	1	0	50.2	3058	7.75429	11.1	22.1
ID105	D	39.4192	25.1197	2.90628	0	77.4	31.7	27	40.8571	0	0	49.35	3445	10.3601	12.45	26
ID106	B	32.0959	25.1515	4.78633	0	75.6		28.4286	39.4286	1	0	49.6	2680	1.11815	7.35
ID107	B	31.4795	25.1703	4.59612	0	79.2		29	39.8571	1	1	54.4	3725	9.85492	11.7
ID108	D	30.6795	25.1819	3.21935	0	77.4	39.5	26.1429	40.5714	0	1	49.15	3270	10.448	12.6	37.5
ID109	D	18.2795	25.329	1.85767	1	90	46.7	28.4286	40.4286	0	1	50.1	3680	12.9581	11.1	32.9
ID110	E	38.8849	25.332	5.08076	0	82.8	44.5	29.8571	40	0	1	50.55	3720	17.6155	17.6	18.9
ID111	B	30.526	25.3638	2.00965	0	88.2	29.8	24.1429	40.1429	1	1	52.1	3395	8.50611	10.15	17.8
ID112	B	35.7068	25.3714	3.91278	1	91.8	40.2	27.8571	40.1429	0	0	49.9	3520	12.0878	12.15	26.1
ID113	E	34.5945	25.4585	5.64852	0	86.4	38.5	27.4286	39.2857	1	0	51	3494	13.1027	15.15	19.5
ID114	B	28.0466	25.4814	2.99918	0	86.4	58.1	30.5714	40.4286	1	0	52.4	3660	12.9608	14.6	39.1
ID115	B	30.1096	25.4901	2.54446	0	84.6	38.8	29.7143	40.4286	1	0	51.2	3685	10.327	9.4	14.2
ID116	B	34.8685	25.5086	3.31995	0	84.6	56.8	28	40.5714	1	0	49.55	3515	11.5683	11	28.9
ID117	E	31.6082	25.5296	4.25828	0	81	30.1	28	40.4286	1	0	50.2	3215	8.70897	10.25	0.8
ID118	B	28.0877	25.5326	6.06237	0	77.4	54	27.7143	41.4286	0	1	51.5	3460	11.385	12.4	32.9
ID119	E	34.9753	25.5326	4.09953	0	79.2	52.6	28.7143	40.7143	1	1	50.55	3180	8.78174	11.65	33
ID120	B	31.3562	25.5578	3.99604	0	81	27.3	26.5714	40.4286	0	0	52.8	3530	9.67647	11.35	12
ID121	B	40.0521	25.5624	4.18251	0	86.4	13.1	26.5714	40.8571	0	1	48.4	4005	17.1978	15.6	9.3
ID122	D	27.5644	25.6297	3.58481	0	81	44.9	27.4286	40.5714	0	1	47	3119	12.6515	11.6	30.2
ID123	E	34.5945	25.6447	5.82497	0	75.6	51	27	39	1	0	50.1	3354	11.7022	11.7	27.8
ID124	E	38.8575	25.6628	3.38568	0	82.8	31.6	27.7143	39.7143	0	0	50.25	3455	14.7096	16.25	7.4
ID125	B	35.6247	25.6747	4.16383	0	90	37.7	27.4286	40.7143	0	1	50	3660	14.6031	11.75	27.3
ID126	D	42.6219	25.677	3.55501	0	88.2	55	29.4286	41.2857	1	1	52.55	3850	13.0697	13.9	20.9
ID127	E	36.4356	25.7085	5.61626	0	68.4		25.1429	39.7143	1	0	50.85	3075	7.47291	12.1
ID128	D	32.1151	25.7755	7.95585	0	75.6	47.7	26.1429	40.8571	0	1	50.75	3420	9.3198	10.3	38.6
ID129	B	39.4301	25.8164	4.14812	0	84.6	55	29.2857	40.7143	0	1	51.6	3380	11.2119	12.7	44.2
ID130	D	31.2877	25.8263	3.39167	0	90		27.7143	40.1429	0	0	51.05	4430	19.0041	18.45
ID131	D	32.326	25.8305	4.28869	0	79.2	36.6	25.4286	39.2857	1	0	52.1	4335	16.3901	14.8	26.6
ID132	D	33.9123	25.839	3.82772	0	75.6	33	30.8571	39.5714	0	1	49.05	3260	11.1461	12.1	22.3
ID133	B	44.1644	25.8549	4.50121	0	81	32.8	27.1429	41.4286	0	1	50.1	3545	11.9651	12.65	30
ID134	E	32.5808	25.8842	4.03331	0	72	47	30.2857	41.2857	0	0	51.35	3510	12.9143	12.55	32
ID135	E	32.4438	25.8863	4.33302	0	73.8	44.6	27.4286	40.8571	0	1	54	3775	11.7795	13.45	33.8
ID136	E	34.7425	25.8953	3.14103	0	84.6	42.4	26.5714	39.8571	1	0	50	3515	14.4975	14	33
ID137	B	27.8904	25.927	2.8189	0	86.4	34.5	28.2857	41.4286	0	0	49.9	3905	16.2015	14.95	11
ID138	D	30.8164	25.9437	4.03744	0	77.4	54.8	28	39.8571	1	1	54.1	4010	10.97	10.35	41.3
ID139	D	31.4411	25.9828	2.65161	1	81	45.4	25.2857	40.5714	0	1	49.6	3195	8.99186	11.3	54
ID140	B	31.2027	25.9977	4.98502	0	82.8	34.6	28.5714	39.2857	0	1	51.2	3930	16.5025	15.95	21.5
ID141	B	26.063	26.0277	3.33239	0	77.4	40	29.1429	40	0	1	51.25	3110	6.11405	8.95	24.3
ID142	B	34.0356	26.0366	4.39225	0	77.4	56	28.4286	40.5714	0	1	52.2	3115	7.23292	11.5	39
ID143	D	28.3808	26.0444	4.25769	0	75.6	36.9	25.8571	41	0	1	48.3	3105	10.1478	11.1	29.3
ID144	D	25.263	26.0566	5.4078	1	77.4	72.9	26.5714	39.5714	1	0	49.85	3650	11.7362	10.45	34.8
ID145	E	35.6027	26.0575	3.12174	0	81	37.2	28.5714	40	1	1	50.45	3634	14.5257	16.35	18.4
ID146	D	40.6274	26.1139	3.68713	0	82.8	30	27.1429	40.1429	0	0	52	3445	9.52382	14.5	17.3
ID147	D	25.7096	26.1503	4.07994	0	88.2	39.8	28.5714	39.4286	0	1	53.4	4110	16.1269	16	25.9
ID148	B	33.211	26.163	5.54086	0	79.2	41.4	28	40.7143	0	0	49.85	3320	8.9675	9.7	21.2
ID149	E	30.211	26.1637	2.79887	0	73.8	46.2	27.5714	39.7143	0	0	52.1	3700	10.8497	13.75	28
ID150	E	39.2329	26.183	4.32193	0	84.6	44.7	28	39	0	1	49.5	3410	12.6584	15.95	25.2
ID151	B	36.2	26.2166	4.95759	0	84.6	37.5	27.8571	40.4286	0	0	52.1	3985	15.1284	17	12.5
ID152	E	39.5945	26.2303	4.97457	0	81	35.2	26.2857	39.7143	1	1	53.2	3890	13.9822	14.35	28.4
ID153	D	30.2055	26.2403	3.56009	1	91.8	39.8	25.1429	39	0	1	50.55	3575	11.4414	11	26.6
ID154	B	28.5836	26.2571	4.02703	0	86.4	37.3	25.5714	39.7143	1	1	51.45	3655	13.4896	12.05	22.6
ID155	E	32.2301	26.2714	3.80887	0	81	27.5	29.8571	40.5714	0	0	50	3605	13.5914	14.05	15.6
ID156	E	32.8712	26.2715	3.29013	0	86.4	20.9	29.7143	40.8571	0	1	51	3745	13.8202	11.15	18.6
ID157	B	34.6959	26.2841	4.43476	0	75.6	37.8	26.2857	39.5714	0	0	49.7	3395	12.6883	11.45	10.5
ID158	B	28.1973	26.2939	5.51665	0	77.4	31.6	27.7143	39.7143	0	0	49.7	3540	13.4796	11.05	13.7
ID159	D	30.4603	26.3444	3.51196	0	90	32.5	31	40.8571	0	0	48.15	3235	11.2872	12.85	16.8
ID160	E	31.0822	26.3804	4.50914	0	73.8	26.3	27.7143	40.8571	1	1	51.95	4850	20.2711	17.4	27.5
ID161	E	31.2712	26.4062	3.05959	1	91.8		30.8571	41.1429	0	1	50.55	3850	17.5869	17.9
ID162	B	26.674	26.4104	3.57018	0	84.6		27.8571	39.4286	1	1	48.15	2785	6.51478	9.7
ID163	B	31.8548	26.4494	2.69471	0	86.4	44.9	27.1429	40	1	0	52.1	3735	11.3791	12.65	21
ID164	E	38.0438	26.4723	3.58759	0	79.2	21.8	26.1429	39.2857	1	0	52	3555	11.0326	12.05	11.2
ID165	B	39.7205	26.5083	4.05467	0	81	41.5	27.5714	41.2857	1	1	51.1	3525	10.9414	8.9	28.6
ID166	B	31.3945	26.5278	4.10441	0	84.6	51.7	28.1429	40.2857	1	1	49.1	3540	12.038	11.45	54.9
ID167	D	29.0384	26.5521	5.97858	0	77.4	36.7	25.7143	41.1429	0	0	51.2	3775	12.3465	13.45	11.9
ID168	E	33.8137	26.604	2.0535	0	75.6	30.9	32	39.4286	0	0	52.1	3855	15.3221	16.35	21.2
ID169	B	28.3726	26.7225	5.17061	0	82.8	65.1	28.1429	40.7143	0	0	50.9	3920	14.7231	15.1	18.8
ID170	D	33.3014	26.7255	1.81399	1	99	36.4	25.7143	39.5714	1	0	49	3450	14.7989	13.45	24.6
ID171	E	29.3945	26.7351	3.55987	1	75.6	32.9	29	39	0	0	48.2	3322	11.8147	12.4	9.6
ID172	E	33.4986	26.7397	3.61346	0	82.8		28.1429	39.2857	1	1	50.85	2850	7.70795	14.15
ID173	D	24.4795	26.7624	3.42811	0	82.8	27.4	26.4286	39.4286	0	1	49.45	3004	5.65587	9.9	29.4
ID174	D	28.0137	26.794	4.47701	0	82.8	47.6	28.4286	39	1	1	46.55	2910	8.64195	8.6	38.3
ID175	E	44.3014	26.8792	3.15666	0	84.6		28.1429	39.8571	1	1	51.5	4356	20.4737	19.4
ID176	D	34.1151	26.8873	5.79923	0	81	30	27	39.4286	0	0	48.55	3615	13.8969	10.8	22.7
ID177	E	35.8356	26.9341	4.71724	0	75.6	37.3	27.7143	40.8571	1	0	52	4100	16.2097	17.2	22
ID178	B	34.5973	26.9434	4.17177	0	77.4	26.3	26.4286	39.1429	1	1	53.1	3505	9.32079	9.55	16.8
ID179	E	32.5973	26.9685	2.50178	0	77.4	45.9	29.5714	40.8571	1	0	51.4	3440	11.5116	11.4	30.9
ID180	B	38.526	27.0667	2.30809	0	86.4	47.5	29.1429	41	1	0	53.85	4270	17.7822	19.15	28.6
ID181	B	32.5562	27.1349	6.90187	0	72	23.3	28.8571	41.1429	0	1	48.7	2830	5.9554	9.7	26.8
ID182	D	31.5589	27.1864	3.83462	0	79.2	28.4	27.1429	39.5714	0	0	50.5	3805	13.7989	15.95	14.3
ID183	D	32.5233	27.1969	3.57972	0	82.8	38.4	27.4286	39.7143	1	1	49.85	3090	7.38987	8.8	32
ID184	D	33.474	27.2023	3.26852	0	79.2	41.8	28	40.5714	1	0	50.2	3800	14.665	13.3	22.4
ID185	D	35.8986	27.2217	3.24139	0	90	34	25.8571	39.1429	0	0	49.45	3618	13.5074	13.35	34.9
ID186	D	36.0082	27.241	3.08477	0	84.6	20	28.4286	40.1429	1	1	51.85	3650	11.0072	11.35	15.9
ID187	B	33.3123	27.2504	2.66825	0	86.4	40.5	27.7143	40.1429	0	0	52.9	4110	15.3108	16.55	13.8
ID188	B	33.2959	27.2507	4.58655	0	79.2	49.5	28.2857	39.1429	0	0	51.1	3585	10.2934	8.75	23.9
ID189	E	32.6575	27.2847	3.37774	0	86.4	28.3	28.5714	41.4286	0	0	53.4	4094	14.4127	13.8	13.7
ID190	D	37.2575	27.3667	1.50138	1	88.2	32.8	27	39.8571	1	1	49.35	3555	14.0115	13.45	25.3
ID191	E	39.8849	27.3859	4.23097	0	81	15.5	29.7143	39.8571	1	1	52	3534	9.29679	11.5	11.1
ID192	D	30.7151	27.3879	2.09888	0	79.2	22.7	27.2857	40.1429	0	1	48.8	2800	6.92424	9.85	19.1
ID193	D	32.074	27.4077	2.26235	1	95.4	30.3	28.8571	39.1429	1	0	51.45	3830	14.6732	15.2	25.1
ID194	B	31.2904	27.4525	2.93117	1	88.2	57.5	27.5714	39.4286	1	1	55.9	3885	9.56479	12.7	37.5
ID195	D	21.4548	27.4883	3.21934	0	88.2	13.2	26	40.1429	0	0	49.75	3955	16.0397	16.5	7.6
ID196	E	31.4822	27.4969	6.39627	0	73.8	35.7	26.2857	40.5714	1	0	54.7	3630	8.46657	10.65	22.6
ID197	E	32.1671	27.5149	2.85727	1	73.8	23.2	28.1429	40.5714	1	0	51.35	3628	12.4028	10.95	19
ID198	D	29.2082	27.5586	1.10877	1	102.6	30.5	28.4286	39.2857	0	1	47.9	2975	9.69201	11.1	12.5
ID199	E	32.5315	27.5646	3.96216	0	86.4		28.1429	41.1429	0	1	48.6	3280	11.0379	11.1	24.4
ID200	E	33.5452	27.6008	5.11023	0	81	21.3	27.5714	41.4286	1	0	50	3240	10.1742	11.1	12.3
ID201	E	28.1123	27.6185	4.68511	0	77.4	19.2	28.2857	39.4286	0	0	50.5	3695	14.4403	16.15	10.3
ID202	E	35.6082	27.6302	7.75003	0	70.2	22.1	28	40.2857	1	1	50.15	2825	7.04152	11.9	33.5
ID203	D	19.7589	27.6957	4.95921	0	75.6	26.1	28.7143	40	0	0	48.65	3775	18.8971	17	10.7
ID204	E	31.4658	27.7363	2.94522	0	82.8	28.7	30.8571	40.5714	0	1	50.1	3725	14.8627	14.2	24.3
ID205	E	29.8685	27.7527	2.05952	0	90	34.6	28.2857	40.1429	0	1	52	4055	16.7469	17.5	23.7
ID206	D	30.5863	27.8026	5.42572	0	82.8	32.7	26.4286	39.4286	0	1	50.5	3930	16.2911	15.95	19.2
ID207	D	39.5781	27.841	2.81202	1	95.4	40.9	29	40.5714	1	1	51.15	3835	15.5383	12.2	25.9
ID208	E	36.7178	27.8604	5.20088	0	81		28.8571	39.5714	1	0	52.35	3730	11.3776	12
ID209	D	28.0986	27.9927	3.03582	0	81	41	28.4286	40.4286	1	0	51.3	3505	10.0277	12.65	25.3
ID210	E	30.7178	28.1112	2.38456	0	82.8	44.3	28.7143	39.8571	0	0	49.9	3530	13.2381	13.9	20.7
ID211	E	41.3726	28.1673	3.1595	0	75.6	23.8	28.2857	41.2857	1	0	50	3515	14.9913	15.5	16.5
ID212	E	30.5753	28.1848	1.76696	1	99	26.1	28.5714	39.4286	0	0	50	3720	16.9153	17.2	14.3
ID213	B	32.5069	28.1961	1.85772	1	81	40.2	27.7143	39.1429	1	0	50.1	3455	12.1861	11.85	31.8
ID214	D	38.0877	28.2308	2.94725	0	84.6	35	25.7143	39.5714	0	1	49.25	3565	12.2408	10.85	25.1
ID215	B	28.074	28.2937	4.06832	0	84.6	50.7	27.7143	39.7143	1	1	47.45	2790	8.43552	8.9	18.7
ID216	B	33.4356	28.4723	2.88746	0	82.8	52.5	28.1429	40.5714	0	0	49.9	3050	7.03653	11.4	28.4
ID217	D	31.4164	28.6163	2.17581	0	81		24.7143	40	0	1	48.15	2880	7.47242	11.45
ID218	B	33.126	28.6714	3.50076	0	82.8	22.1	28	40.5714	1	0	49.9	3445	10.9186	11.25	6.4
ID219	D	23.8904	28.7225	3.44278	0	82.8	28.5	27.1429	39.7143	1	0	51.55	3510	10.8069	11.1	18.1
ID220	E	32.1781	28.8003	3.71655	1	77.4		30.1429	39.2857	0	1	47.6	3710	15.5868	14.2	26.3
ID221	B	35.1644	28.8009	2.71354	1	91.8	31.8	28.2857	39.5714	0	1	52.7	3835	13.587	13.2	21.4
ID222	B	31.4164	28.8795	3.75025	0	72	55.6	28	41.1429	0	1	50.8	3345	9.45177	8.35	26.6
ID223	D	27.8548	28.8813	2.0896	1	104.4	35	25	41	1	0	53.3	4330	17.6413	17.6	21.7
ID224	D	29.1781	28.9519	2.28871	1	95.4	39.9	24.1429	40.2857	1	0	52.8	4060	12.7334	16.05	30.7
ID225	B	35.4685	28.9705	1.98587	1	86.4	37.9	28.5714	40.7143	0	0	51.1	3510	10.7314	11.95	18.9
ID226	E	37.3397	29.022	4.3701	0	77.4	38.3	29.7143	40.5714	1	0	49.65	3795	14.7166	12.95	24.9
ID227	D	42.1014	29.0732	5.08366	0	84.6	40.2	26.4286	39.1429	1	0	46.7	2840	8.34918	11.65	19.4
ID228	D	24.8384	29.1546	4.25966	0	81	37.4	27.8571	39.5714	1	1	48.3	3125	10.5274	10.85	32.6
ID229	E	30.1479	29.1846	2.78093	0	81	13.4	27	39.4286	0	0	48.3	2648	6.19963	11.7	6.7
ID230	E	34.9973	29.2446	3.81698	0	82.8	31.6	28.2857	39.2857	0	0	49.2	3268	13.0889	14	33.3
ID231	B	34.8384	29.3187	4.5735	0	82.8		27.1429	40.4286	1	1	54.8	4330	15.7564	14.3
ID232	D	34.6493	29.3941	3.0591	0	82.8	45.3	28	39.7143	0	1	50.1	3680	13.3357	14.45	46.5
ID233	D	23.9315	29.54	3.53311	0	81	29.8	25.8571	39.1429	0	1	48.4	3150	7.86245	8.6	22.2
ID234	B	30	29.5884	2.95823	0	84.6	40	27.4286	41.2857	0	1	49.9	3875	16.8	14.95	31.2
ID235	B	35.6274	29.6422	6.1067	0	79.2	47.6	25.1429	40.8571	1	1	51.9	3840	13.2326	13.1	30.8
ID236	D	19.0082	29.667	2.64245	1	86.4	35.2	28	41	1	0	51.7	4205	17.655	14.45	13
ID237	B	37.4548	29.6706	4.0547	1	79.2	35.4	27.2857	40.4286	1	1	51.55	3265	7.59511	11	17
ID238	B	35.3452	29.7238	3.72064	0	84.6	44.9	25.2857	39.7143	0	0	53.5	3660	10.1871	9.8	13.6
ID239	D	29.4767	29.7657	2.90795	0	77.4	31.5	32.7143	39.7143	1	0	49.8	3275	7.62906	9.7	18
ID240	E	29.9068	29.7745	3.56627	0	81	25.2	27.1429	40.1429	0	1	51.55	3396	11.9021	14.3	14.2
ID241	B	32.7808	29.7769	3.08781	0	88.2	38.2	28.1429	40.7143	1	0	47.9	3055	11.2593	11.1	23.4
ID242	B	35.3671	29.7985	2.28616	1	88.2	47.7	27.8571	41.2857	1	1	50.2	3970	15.7908	13.3	38.5
ID243	D	26.4055	29.8238	3.7873	0	75.6		26.7143	40	1	1	49.2	2900	6.08642	9.15
ID244	D	34.7425	29.8422	4.73822	0	84.6	41	28.2857	39	0	0	49.75	3459	11.9245	13.4	26.5
ID245	E	34.6986	29.8468	2.86129	0	79.2		28.8571	40.4286	0	0	53	3795	13.7609	16.7	28.7
ID246	E	39.6904	29.8814	2.42449	0	88.2	45.8	25.7143	39.5714	0	1	49.35	3430	12.6943	12.05	34.6
ID247	E	32.3534	29.9629	3.08644	0	82.8	23.2	28.4286	39.4286	0	0	51.45	3604	13.2144	16.3	11.4
ID248	B	30.8137	29.9843	3.37068	0	75.6	38.1	28.1429	40.1429	0	1	51.15	3355	9.40392	10.2	31.7
ID249	D	21.663	30.0441	3.27872	0	88.2	43.5	28.1429	41.4286	0	0	51.6	3805	12.098	12.05	23.2
ID250	E	39.8164	30.1932	2.88061	0	86.4	27.8	28.8571	41.4286	1	1	52.5	4116	16.2375	15.45	27.8
ID251	E	35.5041	30.2866	5.38108	0	68.4	37.6	27.8571	41.4286	0	0	54	4020	11.0539	12.15	20.9
ID252	B	27.6466	30.412	4.74379	0	79.2	40	28.4286	41.1429	0	0	47.65	2815	8.34781	11.05	11.5
ID253	D	27.4356	30.4173	2.79436	0	81	22.2	27.1429	39.8571	0	1	47.6	2970	9.64469	12	33.6
ID254	B	31.9315	30.4181	3.4665	0	84.6	23.5	28.7143	40.1429	1	1	51.9	4490	18.6957	16.7	19.4
ID255	E	31.7671	30.4498	2.58628	0	84.6	21.3	27.7143	39.5714	1	0	52	3854	15.4273	16	12.7
ID256	E	31.2575	30.4661	3.06841	0	82.8	29.7	28.5714	40.2857	1	1	52.65	3560	9.27564	10.8	20.9
ID257	B	29.8082	30.5575	2.25707	0	81	59.5	28.4286	41.4286	0	0	51.15	3990	16.3486	12.2	15.3
ID258	B	35.989	30.6082	3.05548	0	77.4	31.3	28.8571	39.2857	1	1	48.85	3040	7.11662	10.4	18.3
ID259	D	41.0493	30.6131	2.76308	1	91.8	35.2	29.8571	39.1429	1	0	51.95	3315	6.57616	10.1	27.1
ID260	D	32.3315	30.6826	2.76517	0	86.4	29.5	25.8571	39.1429	0	0	46.85	3055	12.0371	12.65	21.3
ID261	E	32.7973	30.8465	2.31549	1	91.8	33.9	26.8571	40.8571	0	1	49.8	3740	15.1707	13.9	15.3
ID262	B	30.8822	30.8916	3.08341	0	79.2	30	27.5714	40	1	1	53.9	4165	14.5933	13.75	21.4
ID263	E	26.6685	31.0204	1.85482	0	90	21.5	30.2857	40.1429	0	0	50.3	3435	11.5756	10.5	12.1
ID264	B	32.3205	31.1532	3.63502	0	82.8	33.6	26.5714	40	1	0	50.3	3190	8.69567	9.15	14.8
ID265	D	31.937	31.2528	4.04261	0	77.4	33.4	28.5714	39.1429	1	0	51	3980	13.9195	13.25	21.5
ID266	E	32.7178	31.3795	4.16694	0	75.6	26.7	31.4286	40.5714	0	0	54.5	3838	9.7286	11.2	9.8
ID267	E	30.1068	31.3981	1.36878	0	90	52	29.7143	39.5714	0	1	48.25	3520	14.8328	12.4	45.6
ID268	B	39.5699	31.4501	4.78389	0	84.6	48.5	28.5714	40.5714	0	0	50.4	3790	16.4375	15.95	20.8
ID269	D	26.7671	31.4739	2.49407	0	84.6		24.4286	40.1429	0	1	52.8	3455	11.7257	15.75	31.3
ID270	B	31.6904	31.5188	4.92866	0	77.4	42.4	28.2857	40.5714	1	1	48.1	3695	13.6536	11.35	25.2
ID271	D	38.6027	31.5254	4.99341	0	79.2	21	27.4286	40.8571	1	0	54.55	4105	12.207	13.2	9.3
ID272	D	28.8849	31.5417	3.38739	0	81	47.3	27.2857	40	0	1	50.65	3860	13.4331	11.55	37.6
ID273	B	32.8685	31.5642	4.02315	0	81		26	40.2857	1	0	50.35	3735	14.5856	11.95	27.9
ID274	E	32.3534	31.619	2.58273	1	95.4		27.5714	40.5714	1	0	53.5	4300	14.1531	13.85	15.5
ID275	D	35.1616	31.707	2.17887	0	73.8	17.5	28.4286	39.7143	1	1	50.55	4010	17.2013	19.5	17.6
ID276	D	19.0247	31.7945	1.25528	1	99		26.1429	39.2857	1	0	53.25	4140	14.8819	14.3
ID277	E	29.137	31.8153	1.66279	1	95.4	20.4	27.8571	39	0	0	52	3838	12.6543	13.85	6.2
ID278	B	30.2521	31.9317	3.13697	1	91.8	46.8	24.7143	40.7143	0	0	48.3	3400	13.6697	14.6	35.4
ID279	E	42.6986	31.9691	3.3042	1	93.6	33	27.7143	40.8571	1	1	50.15	3382	9.26518	10.6	28.8
ID280	E	34.8384	32.0923	2.5714	0	90	26.4	27.4286	40.2857	1	1	51	3630	15.5405	14.95	16.8
ID281	B	31.2411	32.1097	2.09899	0	88.2	49.5	28.7143	39.4286	1	0	56.1	4540	14.044	17.45	33.2
ID282	D	34.9863	32.1454	1.80408	1	95.4	25.1	28.5714	40.5714	1	1	49.85	3100	7.11471	8.5	7.8
ID283	E	33.074	32.2264	1.70633	1	93.6		27.7143	40.5714	0	1	49.35	3260	14.1255	13.7	28.2
ID284	D	34.526	32.3751	4.65424	1	81	29	27.8571	41.1429	0	1	52.15	4015	14.8805	11.8	27.2
ID285	E	41.3973	32.438	1.46902	0	86.4	26.1	27.1429	39.2857	1	1	51.55	3300	10.847	13	20.8
ID286	D	27.0082	32.4631	2.78583	1	93.6	24.1	27.1429	39.8571	1	0	48.7	3290	10.9705	9.65	16.5
ID287	B	40.2329	32.5745	4.21547	0	77.4	23.5	24.1429	41.1429	1	0	54.9	4060	12.4502	14.15	6.2
ID288	D	32.6301	32.5844	2.31013	0	82.8	32.9	27	39	1	1	50	3510	14.8475	15.15	34.2
ID289	D	31.5726	32.8818	2.4783	1	91.8	44.4	29.5714	39.7143	0	0	50.3	3900	16.1098	16.95	37.2
ID290	D	33.5781	32.9142	2.42836	0	82.8	40.3	28.1429	40.7143	0	0	52.35	3895	14.5807	11.85	14.4
ID291	E	35.0055	32.9698	2.84154	0	79.2	26.5	27.1429	39	0	0	51.7	3505	12.6387	14.85	17.9
ID292	E	39.4959	33.0697	3.46077	0	79.2	54.8	28.7143	40	1	1	49.8	2948	7.49697	11.85	33.5
ID293	B	39.1342	33.16	1.2075	0	86.4	45.6	27	40.1429	1	1	50.9	3750	14.1608	13.4	23
ID294	D	29.7178	33.171	2.88149	1	97.2		27	40.8571	1	0	50.3	3943	15.879	16.35	19.8
ID295	E	38.0164	33.1849	2.00049	0	86.4	42.4	26.8571	39.7143	0	0	52.05	4430	18.5415	17.7	18.3
ID296	E	29.674	33.3443	2.84369	0	81		28.1429	40.8571	1	1	48.3	3722	14.0333	11.4	18.2
ID297	D	31.6548	33.4106	3.31483	0	81	35	25.7143	41.4286	1	1	50.3	3450	10.6544	8.85	22.9
ID298	E	34.8932	33.4252	2.14447	1	97.2	41.8	28.8571	39.1429	1	1	50.15	3000	8.58393	11.35	17.3
ID299	D	29.0219	33.5415	2.89408	0	84.6		25.2857	39.1429	0	0	52.25	3520	10.4593	11.6
ID300	B	30.2521	33.5664	2.79847	0	79.2	31.6	29	40.2857	0	0	47.15	2760	7.33079	9.1	15.6
ID301	D	26.9726	33.5854	4.54526	0	79.2	37.1	27.8571	40.4286	0	0	46.05	2975	12.6643	11.9	16
ID302	E	24.4822	33.6365	2.6969	0	86.4	18.5	28	39.4286	0	1	49.25	3138	11.0504	12.15	18.1
ID303	E	35.5699	33.6852	1.61679	0	86.4	53.6	30	39.5714	0	1	53.3	5110	21.7484	18.95	26.6
ID304	D	26.5534	33.8794	2.39842	0	82.8	33.5	28.2857	40.7143	0	1	48.1	2975	8.95031	9.25	18.7
ID305	E	32.9863	33.9919	1.80945	0	82.8	40.2	29.7143	40.4286	1	0	54.2	4702	20.0687	22.8	25.4
ID306	D	25.789	34.0229	2.82877	0	82.8	11.2	26	39.2857	1	1	51.65	4080	14.3085	12.15	12.8
ID307	E	34.3753	34.1855	2.30544	0	84.6	38.1	29.2857	40.2857	1	1	51.15	3710	15.0501	15.1	15.3
ID308	D	36.4356	34.2386	1.88755	1	95.4	40.9	27.7143	40.1429	1	0	48.8	3095	12.3259	13.35	33.9
ID309	D	34.2384	34.4671	4.10801	0	84.6	50.4	27.2857	40.1429	1	0	52.2	3720	11.1531	11.7	37.2
ID310	B	36.2959	34.4786	2.17855	0	82.4		26.7143	40.5714	0	0	51.3	4085	15.0366	14.25	27.8
ID311	E	37.7945	34.6318	3.4204	0	77.4	21	29.7143	40	0	0	55.05	4760	19.763	16.5	9.7
ID312	E	38.8247	34.6601	2.191	0	90	34.9	28.8571	39.7143	0	1	47.35	3068	12.7845	12.3	21.3
ID313	D	28.1699	34.6632	1.60558	1	99	45.2	29.1429	40.8571	0	1	49.3	3520	19.8378	14.75	42.1
ID314	B	29.7534	34.7292	2.22505	0	90	51.8	28.5714	40.7143	1	0	52.15	3225	8.76214	10.05	20.4
ID315	E	37.6658	34.8747	3.11384	0	79.2	41	28.5714	39	1	0	49.3	3140	8.62842	10.5	27.7
ID316	B	39.9836	35.007	4.56465	0	81	12.5	28.8571	39	1	0	52.9	3440	8.89772	12.4	8
ID317	B	35.7699	35.1654	3.6064	0	81	45.6	28	40.8571	1	1	52.65	3540	8.58283	12.1	32.9
ID318	E	33.8493	35.1853	2.6928	0	84.6	50.8	29.1429	40	0	0	49.2	3290	12.6485	14.5	17.6
ID319	E	33.0137	35.2757	1.77358	0	88.2		28.5714	39.1429	0	0	50.6	3838	14.1004	13	20.6
ID320	D	22.5096	35.2913	3.05671	0	81	27	28.4286	40.7143	0	0	50.05	3560	12.6862	11.35	9.8
ID321	E	32.7918	35.4763	2.39792	0	82.8	35.4	27.2857	40	0	0	51.8	3545	11.5976	12.9	34.8
ID322	E	31.3425	35.5038	3.96126	0	81	51.3	27.2857	39.2857	0	1	53.5	4105	14.3592	15.9	30.3
ID323	B	32.263	35.5918	1.798	1	93.6	25	27.8571	40.7143	0	1	54.2	3670	10.182	10.3	31
ID324	D	28.074	35.6667	2.1199	1	95.4		28.1429	39.2857	0	1	50.6	4010	16.4351	14.1	29.4
ID325	D	18.7863	35.8983	3.48085	0	73.8	42.5	25	39.7143	0	0	49.3	3695	15.0364	13.5	26.8
ID326	D	27.7479	36.0041	1.39333	1	91.8	34.2	24.5714	39.8571	0	0	52.15	4535	19.3333	17.75	17
ID327	E	37.2932	36.4536	2.69205	0	86.4	37	28	39.2857	0	0	50.2	3825	4.25758	9.1	16
ID328	B	35.4384	36.5092	2.36486	0	90	28.6	27.5714	40.5714	1	1	58	4540	14.2786	14.95	32.9
ID329	E	36.4795	36.5562	4.19105	0	75.6	40.8	28	40.4286	0	1	51.8	3482	10.016	10.25	29.2
ID330	E	31.9863	36.5863	2.22911	0	77.4		27.4286	40.8571	0	0	49.75	3620	16.3861	17.95	15.7
ID331	D	26.4027	36.7325	1.92651	0	90	38.4	29.4286	40.1429	1	1	47.65	3265	13.1209	12.2	22.2
ID332	E	36.0137	36.7902	2.86325	0	88.2		27.4286	40.2857	0	1	49.85	3289	12.5294	13.1	13
ID333	E	30.8712	36.7969	1.7395	1	88.2	40.2	28	40.8571	0	1	49	3625	14.9794	14.75	12.9
ID334	D	33.2767	37.162	2.12555	0	84.6	17.7	29.2857	41.4286	1	1	49.7	3320	10.8163	14.25	10.6
ID335	E	36.7753	37.1802	2.88346	0	84.6	40.2	29.7143	41	1	1	53.2	4010	15.1369	14.45	15.8
ID336	E	34.011	37.2612	2.60825	0	90	31.4	28.4286	39.4286	1	0	50.65	3372	9.58899	12.2	16.9
ID337	D	32.8685	37.62	3.18432	1	73.8		25.2857	39.5714	1	1	55	4740	17.1145	13.85	60.4
ID338	E	38.789	37.6805	3.37853	0	75.6	34.2	27.7143	40.7143	0	1	50.2	3465	13.5036	13.75	27
ID339	E	31.7616	37.7821	2.53165	0	79.2	13.7	30.2857	39.7143	0	0	49.65	3398	12.9185	13.6	10.7
ID340	E	35.4	38.0886	5.55034	0	79.2	34	29.5714	39.8571	1	0	50.6	3400	9.94925	10.4	22.6
ID341	E	27.9288	38.4612	1.8838	0	81	34.1	31.5714	40.7143	0	1	50	3735	14.6698	12.6	21.1
ID342	D	24.0521	38.9645	3.5328	0	82.8	35.5	28	39.4286	0	0	48.2	3280	14.5328	14.2	15
ID343	D	30.074	39.0028	1.9355	0	84.6	42.2	26.8571	39.8571	1	0	52	4340	17.0018	17.65	22.6
ID344	D	30.8767	39.2082	4.71735	0	88.2		26.5714	41.1429	0	0	51.05	4035	18.038	19.15	13.9
ID345	B	28.8356	40.4232	1.46372	1	106.2	38.4	28.4286	39.1429	1	1	51.75	4210	17.9477	17.85	25.5
ID346	E	33.8849	40.6566	2.0338	0	88.2	25.7	29.2857	39.7143	0	1	51.3	3392	13.2684	15.3	18.7
ID347	D	26.189	40.702	1.79183	0	86.4	26.1	26.5714	40	1	1	52.25	3585	11.9363	11.85	20
ID348	D	27.1068	41.1024	2.11032	0	84.6	44.3	28	40.1429	1	1	51.2	4090	17.5642	13.3	25.6
ID349	E	31.8603	41.2727	2.24764	0	88.2		27.5714	40.4286	1	1	51.7	4342	17.3424	17.35	27.3
ID350	E	42.9041	41.2805	2.17156	0	79.2	15.8	30.2857	40.2857	1	1	55.15	4535	15.2493	11.75	10.8
ID351	D	26.211	41.8719	2.78562	0	81	26.8	27	41	0	0	51.1	3934	15.305	12.9	12.1
ID352	D	30.5973	41.8723	3.60007	0	81	17.8	27.2857	40.2857	1	0	49.6	3360	12.4111	11.65	12.6
ID353	D	33.5041	42.3836	3.72749	0	73.8	47.8	27.2857	40.8571	1	0	50.45	3615	11.3517	12.3	24.5
ID354	D	22.1507	42.7657	1.80728	1	91.8	32.2	27.4286	39.2857	1	0	51.5	3595	11.1729	13.65	34.6
ID355	E	35.6301	43.9195	1.55651	1	91.8	38.4	28.2857	40.5714	1	1	55.6	4998	17.0248	17	24.8
ID356	E	32.5178	44.8489	1.93341	0	81	21.6	28.4286	40.5714	1	0	53	4176	14.4713	15.6	12.7
ID357	E	27.7836	45.4646	1.80194	0	81		28.4286	40.4286	0	0	51.95	3820	14.433	14.8	14.4
ID358	B	35.6	46.3228	1.00738	1	106.2	36.3	27.7143	40.4286	1	0	49.1	3730	15.3638	13.7	14
ID359	D	32.3836	46.5509	0.997956	1	97.2	30.2	28.8571	41.1429	1	1	53.9	4280	14.4459	16.1	18.1
ID360	D	22.6548	51.921	1.35259	1	91.8	30.2	29.1429	41.2857	1	0	51.2	3958	13.3666	12.7	14.1
