# Supplementary material for: Maternal BMI Associations with Maternal and Cord Blood Vitamin D Levels in a North American Subset of Hyperglycemia and Adverse Pregnancy Outcome (HAPO) Study Participants
Source: PLoS One. 2016 Mar 4;11(3):e0150221. doi: 10.1371/journal.pone.0150221 (PMC4778858; doi:10.1371/journal.pone.0150221)
Supplement: S2 Table — Data sheet dictionary of subheadings. (XLSX) [file pone.0150221.s002.xlsx]

## Sheet: Sheet1
Variable Name	Variable Description
age_ogtt	Maternal age (years) at OGTT. Continuous.
cb_vitd	Newborn serum 25-OHD (ng/ml). Continuous.
bmi_ogtt	Maternal BMI (kg/m^2) at OGTT. Continuous.
c_id	Field center. Categorical.
fpg_clc_mg	Maternal fasting plasma glucose (mg/dl). Continuous.
ga_del	Gestational age at delivery (weeks). Continuous.
ga_ogtt_wks	Gestational age at OGTT (weeks). Continuous.
id	Unique participant ID.
isogtt_cp	Maternal insulin sensitivity estimate, IS OGTT cpep, calculated using the formula determined by Radaelli et al., 2010. Continuous.
male	Newborn gender. Dichotomous (1= male, 0= female).
mom_vitd	Maternal serum 25-OHD (ng/ml) at OGTT. Continuous.
new_gdm	Gestational diabetes mellitus as defined by Metzger et al., 2010. Dichotomous (1= GDM, 0= no GDM).
nn_bthwt	Newborn birth weight (g). Continuous.
nna_bodyfat	Newborn body fat (%). Continuous.
nna_lngmn	Mean newborn length (cm). Continuous.
skin_sum	Newborn sum of skin folds (mm). Continuous.
summerbirth	Newborn birth season. Dichotomous (1= May-Oct/summer, 0= Nov-Apr/winter).
